# Supplementary material for: Deregulation of Cholesterol Homeostasis by a Nuclear Hormone Receptor Crosstalk in Advanced Prostate Cancer
Source: Cancers (Basel). 2022 Jun 24;14(13):3110. doi: 10.3390/cancers14133110 (PMC9265016; doi:10.3390/cancers14133110)
Supplement: Supplementary file 1 [file cancers-14-03110-s001.zip]

Archive with 1 entries (1 files):
- cancers-1791879-supplementary.pdf
